# Supplementary material for: RNA-Seq Provides Insights into the Mechanisms Underlying Ilyonectria robusta Responding to Secondary Metabolites of Bacillus methylotrophicus NJ13
Source: J Fungi (Basel). 2022 Jul 26;8(8):779. doi: 10.3390/jof8080779 (PMC9332032; doi:10.3390/jof8080779)
Supplement: Supplementary file 1 [file jof-08-00779-s001.zip]

Archive with 1 entries (1 files):
- jof-1810617-supplementary.pdf
